# Supplementary material for: Proliferating CD8+ T Cell Infiltrates Are Associated with Improved Survival in Glioblastoma
Source: Cells. 2021 Dec 1;10(12):3378. doi: 10.3390/cells10123378 (PMC8699921; doi:10.3390/cells10123378)
Supplement: Supplementary file 1 [file cells-10-03378-s001.zip]

Archive with 1 entries (1 files):
- cells-1451802-supplementary.pdf
